# Supplementary material for: Effects of Genetic Mutation Sites in ADR Genes on Modern Chickens Produced and Domesticated by Artificial Selection
Source: Biology (Basel). 2023 Jan 20;12(2):169. doi: 10.3390/biology12020169 (PMC9952598; doi:10.3390/biology12020169)
Supplement: Supplementary file 1 [file biology-12-00169-s001.zip]

Archive with 1 entries (1 files):
- TableS1_S12_Ver.3.pdf
